# Supplementary material for: Effect of Drying Technique on the Volatile Content of Ecuadorian Bulk and Fine-Flavor Cocoa
Source: Foods. 2023 Mar 2;12(5):1065. doi: 10.3390/foods12051065 (PMC10001102; doi:10.3390/foods12051065)
Supplement: Supplementary file 1 [file foods-12-01065-s001.zip]

Archive with 1 entries (1 files):
- foods-2060119-supplementary.pdf
